# Supplementary material for: Demographic and Socioeconomic Correlates of Disproportionate Beef Consumption among US Adults in an Age of Global Warming
Source: Nutrients. 2023 Aug 30;15(17):3795. doi: 10.3390/nu15173795 (PMC10489941; doi:10.3390/nu15173795)
Supplement: Supplementary file 1 [file nutrients-15-03795-s001.zip]

Archive with 1 entries (1 files):
- nutrients-2521619-SI.pdf
